# Supplementary material for: ﻿Lignicolous freshwater ascomycetes from Thailand: Introducing Dematipyriformamuriformis sp. nov., one new combination and two new records in Pleurotheciaceae
Source: MycoKeys. 2022 Sep 29;93:57–79. doi: 10.3897/mycokeys.93.87797 (PMC9836478; doi:10.3897/mycokeys.93.87797)
Supplement: XML Treatment for Dematipyriforma muriformis [file mycokeys.93.87797-treatment1.xml]

<!DOCTYPE tp:taxon-treatment
  PUBLIC "-//TaxonX//DTD Taxonomic Treatment Publishing DTD v0 20100105//EN" "tax-treatment-NSO.dtd">
<tp:taxon-treatment xmlns:tp="http://www.plazi.org/taxpub"><tp:treatment-meta><kwd-group><label>Taxon classification</label><kwd>
                <named-content content-type="kingdom">Fungi</named-content>
              </kwd><kwd>
                <named-content content-type="order">Pleurotheciales</named-content>
              </kwd><kwd>
                <named-content content-type="family">Pleurotheciaceae</named-content>
              </kwd></kwd-group><mixed-citation publication-type="journal"><person-group><name><surname>Bao</surname><given-names>Dan-Feng</given-names></name><name><surname>Bhat</surname><given-names>Darbhe J.</given-names></name><name><surname>Boonmee</surname><given-names>Saranyaphat</given-names></name><name><surname>Hyde</surname><given-names>Kevin D.</given-names></name><name><surname>Luo</surname><given-names>Zong-Long</given-names></name><name><surname>Nalumpang</surname><given-names>Sarunya</given-names></name></person-group><article-title>﻿Lignicolous freshwater ascomycetes from Thailand: Introducing <italic><tp:taxon-name><tp:taxon-name-part taxon-name-part-type="genus" reg="Dematipyriforma">Dematipyriforma</tp:taxon-name-part><tp:taxon-name-part taxon-name-part-type="species" reg="muriformis">muriformis</tp:taxon-name-part></tp:taxon-name></italic> sp. nov., one new combination and two new records in <tp:taxon-name><tp:taxon-name-part taxon-name-part-type="family">Pleurotheciaceae</tp:taxon-name-part></tp:taxon-name></article-title><source>MycoKeys</source><day>29</day><month>09</month><year>2022</year><volume>93</volume><fpage>57</fpage><lpage>79</lpage><pub-id pub-id-type="doi">10.3897/mycokeys.93.87797</pub-id></mixed-citation></tp:treatment-meta><tp:nomenclature><label>﻿</label><tp:taxon-name>
              <object-id xmlns:xlink="http://www.w3.org/1999/xlink" content-type="arpha" xlink:type="simple">9771DF07-5B27-5031-9B8E-090279283AA0</object-id>
              <tp:taxon-name-part taxon-name-part-type="genus" reg="Dematipyriforma">Dematipyriforma</tp:taxon-name-part>
              <tp:taxon-name-part taxon-name-part-type="species" reg="muriformis">muriformis</tp:taxon-name-part>
              <object-id xmlns:xlink="http://www.w3.org/1999/xlink" xlink:type="simple">http://www.indexfungorum.org/names/NamesRecord.asp?RecordID=553383</object-id>
              <object-id xmlns:xlink="http://www.w3.org/1999/xlink" xlink:type="simple">https://www.facesoffungi.org/?s=FoF10414</object-id>
            </tp:taxon-name><tp:taxon-authority>D.F. Bao, K.D. Hyde &amp; Z.L. Luo</tp:taxon-authority><tp:taxon-status xmlns:xlink="http://www.w3.org/1999/xlink" xlink:type="simple">sp. nov.</tp:taxon-status><xref ref-type="fig" rid="F2">Fig. 2</xref></tp:nomenclature><tp:treatment-sec sec-type="etymology" id="SECID0ETBDI"><title>Etymology.</title><p>Referring to the muriform conidia of this species.</p></tp:treatment-sec><tp:treatment-sec sec-type="Holotype" id="SECID0EYBDI"><title>Holotype.</title><p><named-content xmlns:xlink="http://www.w3.org/1999/xlink" content-type="dwc:institutional_code" xlink:title="Mae Fah Luang University" xlink:href="http://grbio.org/institution/mae-fah-laung-university" xlink:type="simple">MFLU</named-content> 21–0146.</p></tp:treatment-sec><tp:treatment-sec sec-type="description" id="SECID0EDCDI"><title>Description.</title><p><italic>Saprobic</italic> on submerged decaying wood. Sexual morph: Undetermined. Asexual morph: <italic>Colonies</italic> on substratum superficial, scattered, black, shining, granulate. <italic>Mycelium</italic> immersed, composed of hyaline, branched, septate, smooth, hyphae. <italic>Conidiomata</italic> sporodochial, subhyaline. <italic>Conidiophores</italic> 10–26.5 × 2–3 μm (<italic>x</italic>‒ = 18.2 × 2.3 μm, n = 20), micronematous to semi-macronematous, mononematous, fasciculate, simple or branched, hyaline, cylindrical, smooth. <italic>Conidiogenous cells</italic> monoblastic, integrated, terminal, determinate, hyaline, smooth. <italic>Conidia</italic> 23–26 × 15.5–18 μm (<italic>x</italic>‒ = 24.6 × 16.7 μm, n = 30), acrogenous, solitary, smooth, thick-walled, ellipsoidal to obovoid, muriform, rounded at apex, pointed at base, with 3–5 transverse septa, 1-longitudinal septum in all cells and rarely in end cells, slightly constricted at septa, subhyaline to pale olivaceous when young, olive to dark brown at maturity.</p></tp:treatment-sec><tp:treatment-sec sec-type="material" id="SECID0E2CDI"><title>Material examined.</title><p>Thailand, Bangkok Province, Bang Kapi District, on decaying wood submerged in a freshwater stream, 3 October 2017, Z.L. Luo, Bsite 4–3–1 (<named-content xmlns:xlink="http://www.w3.org/1999/xlink" content-type="dwc:institutional_code" xlink:title="Mae Fah Luang University" xlink:href="http://grbio.org/institution/mae-fah-laung-university" xlink:type="simple">MFLU</named-content> 21–0146, holotype; <named-content xmlns:xlink="http://www.w3.org/1999/xlink" content-type="dwc:institutional_code" xlink:title="Chiang Rai, Thailand and Herbarium of Cryptogams Kunming Institute of Botany Academia Sinica" xlink:href="http://grbio.org/institution/kunming-institute-botany-chinese-academy-sciences" xlink:type="simple">KUN-HKAS</named-content> 122858, isotype).</p></tp:treatment-sec><tp:treatment-sec sec-type="notes" id="SECID0ELDDI"><title>Notes.</title><p>In the phylogenetic analysis, <italic><tp:taxon-name><tp:taxon-name-part taxon-name-part-type="genus" reg="Dematipyriforma">Dematipyriforma</tp:taxon-name-part><tp:taxon-name-part taxon-name-part-type="species" reg="muriformis">muriformis</tp:taxon-name-part></tp:taxon-name></italic> clustered with the ex-type strain of <italic><tp:taxon-name><tp:taxon-name-part taxon-name-part-type="genus" reg="Dematipyriforma">D.</tp:taxon-name-part><tp:taxon-name-part taxon-name-part-type="species" reg="aquilaria">aquilaria</tp:taxon-name-part></tp:taxon-name></italic> (CGMCC 3.17268) within <tp:taxon-name><tp:taxon-name-part taxon-name-part-type="family">Pleurotheciaceae</tp:taxon-name-part></tp:taxon-name> with low support (Fig. <xref ref-type="fig" rid="F1">1</xref>). The ITS blast result in NCBI GenBank showed that <italic><tp:taxon-name><tp:taxon-name-part taxon-name-part-type="genus" reg="Dematipyriforma">D.</tp:taxon-name-part><tp:taxon-name-part taxon-name-part-type="species" reg="muriformis">muriformis</tp:taxon-name-part></tp:taxon-name></italic> (<named-content xmlns:xlink="http://www.w3.org/1999/xlink" content-type="dwc:institutional_code" xlink:title="Mae Fah Luang University" xlink:href="http://grbio.org/institution/mae-fah-laung-university" xlink:type="simple">MFLU</named-content> 21–0146) is 92.36% and 91.92% similar to <italic><tp:taxon-name><tp:taxon-name-part taxon-name-part-type="genus" reg="Dematipyriforma">D.</tp:taxon-name-part><tp:taxon-name-part taxon-name-part-type="species" reg="nigrospora">nigrospora</tp:taxon-name-part></tp:taxon-name></italic> (<named-content xmlns:xlink="http://www.w3.org/1999/xlink" content-type="dwc:institutional_code" xlink:title="Mae Fah Luang University Culture Collection" xlink:href="http://grbio.org/institution/mae-fah-luang-university-culture-collection" xlink:type="simple">MFLUCC</named-content> 21-0097) and <italic><tp:taxon-name><tp:taxon-name-part taxon-name-part-type="genus" reg="Dematipyriforma">D.</tp:taxon-name-part><tp:taxon-name-part taxon-name-part-type="species" reg="aquilaria">aquilaria</tp:taxon-name-part></tp:taxon-name></italic> (CGMCC 3.17268) respectively.</p><p><italic><tp:taxon-name><tp:taxon-name-part taxon-name-part-type="genus" reg="Dematipyriforma">Dematipyriforma</tp:taxon-name-part><tp:taxon-name-part taxon-name-part-type="species" reg="muriformis">muriformis</tp:taxon-name-part></tp:taxon-name></italic> resembles <italic><tp:taxon-name><tp:taxon-name-part taxon-name-part-type="genus" reg="Dematipyriforma">D.</tp:taxon-name-part><tp:taxon-name-part taxon-name-part-type="species" reg="aquilaria">aquilaria</tp:taxon-name-part></tp:taxon-name></italic> in having micronematous, mononematous, smooth septate conidiophores, monoblastic, integrated, terminal, determinate conidiogenous cells and solitary, muriform conidia. However, <italic><tp:taxon-name><tp:taxon-name-part taxon-name-part-type="genus" reg="Dematipyriforma">D.</tp:taxon-name-part><tp:taxon-name-part taxon-name-part-type="species" reg="muriformis">muriformis</tp:taxon-name-part></tp:taxon-name></italic> differs from <italic><tp:taxon-name><tp:taxon-name-part taxon-name-part-type="genus" reg="Dematipyriforma">D.</tp:taxon-name-part><tp:taxon-name-part taxon-name-part-type="species" reg="aquilaria">aquilaria</tp:taxon-name-part></tp:taxon-name></italic> in having hyaline conidiophores and slightly smaller conidia (23–26 × 15.5–18 vs. 25–37.5 × 15–22.5 μm). In addition, conidia of <italic><tp:taxon-name><tp:taxon-name-part taxon-name-part-type="genus" reg="Dematipyriforma">D.</tp:taxon-name-part><tp:taxon-name-part taxon-name-part-type="species" reg="muriformis">muriformis</tp:taxon-name-part></tp:taxon-name></italic> are subhyaline to pale olivaceous when young, olive to dark brown at maturity, with 3–5 transverse septa, 1-longitudinal septum in all cells and rarely in end cells. Whereas, <italic><tp:taxon-name><tp:taxon-name-part taxon-name-part-type="genus" reg="Dematipyriforma">D.</tp:taxon-name-part><tp:taxon-name-part taxon-name-part-type="species" reg="aquilaria">aquilaria</tp:taxon-name-part></tp:taxon-name></italic> has pale grey olivaceous to pale brown conidia with 4–5 transverse septa and 0–2 longitudinal septa (<xref ref-type="bibr" rid="B59">Sun et al. 2017</xref>).</p><p><italic><tp:taxon-name><tp:taxon-name-part taxon-name-part-type="genus" reg="Dematipyriforma">Dematipyriforma</tp:taxon-name-part><tp:taxon-name-part taxon-name-part-type="species" reg="muriformis">muriformis</tp:taxon-name-part></tp:taxon-name></italic> shares some similar characteristics with <italic><tp:taxon-name><tp:taxon-name-part taxon-name-part-type="genus" reg="Neomonodictys">Neomonodictys</tp:taxon-name-part></tp:taxon-name></italic> taxa in <tp:taxon-name><tp:taxon-name-part taxon-name-part-type="family">Pleurotheciaceae</tp:taxon-name-part></tp:taxon-name>, such as monoblastic, integrated, terminal, determinate conidiogenous cells and muriform conidia. <italic><tp:taxon-name><tp:taxon-name-part taxon-name-part-type="genus" reg="Neomonodictys">Neomonodictys</tp:taxon-name-part></tp:taxon-name></italic>, however, lacks sporodochial conidiomata and conidia of <italic><tp:taxon-name><tp:taxon-name-part taxon-name-part-type="genus" reg="Neomonodictys">Neomonodictys</tp:taxon-name-part></tp:taxon-name></italic> are subglobose to globose, while, <italic><tp:taxon-name><tp:taxon-name-part taxon-name-part-type="genus" reg="Dematipyriforma">Dematipyriforma</tp:taxon-name-part><tp:taxon-name-part taxon-name-part-type="species" reg="muriformis">muriformis</tp:taxon-name-part></tp:taxon-name></italic> has ellipsoidal to obovoid conidia (<xref ref-type="bibr" rid="B24">Hyde et al. 2020b</xref>).</p><fig id="F2" position="float" orientation="portrait"><object-id xmlns:xlink="http://www.w3.org/1999/xlink" content-type="doi" xlink:type="simple">10.3897/mycokeys.93.87797.figure2</object-id><object-id xmlns:xlink="http://www.w3.org/1999/xlink" content-type="arpha" xlink:type="simple">4C8D1442-23C0-579B-A565-E520EEA104BE</object-id><label>Figure 2.</label><caption><p><italic><tp:taxon-name><tp:taxon-name-part taxon-name-part-type="genus" reg="Dematipyriforma">Dematipyriforma</tp:taxon-name-part><tp:taxon-name-part taxon-name-part-type="species" reg="muriformis">muriformis</tp:taxon-name-part></tp:taxon-name></italic> (<named-content xmlns:xlink="http://www.w3.org/1999/xlink" content-type="dwc:institutional_code" xlink:title="Mae Fah Luang University" xlink:href="http://grbio.org/institution/mae-fah-laung-university" xlink:type="simple">MFLU</named-content> 21–0146, holotype) <bold>a, b</bold> colonies on wood <bold>c–d</bold> conidiomata <bold>e–i</bold> conidiophore with conidia <bold>j–q</bold> conidia. Scale bars: 30 μm (<bold>c–d, o–q</bold>); 20 μm (<bold>e–n</bold>).</p></caption><graphic xmlns:xlink="http://www.w3.org/1999/xlink" xlink:href="mycokeys-93-057-g002.jpg" position="float" orientation="portrait" xlink:type="simple" id="oo_750599.jpg"><uri content-type="original_file" xlink:type="simple">https://binary.pensoft.net/fig/750599</uri></graphic></fig></tp:treatment-sec><tp:treatment-sec><!--Section generated to contain objects referenced in tp:taxon-treatment.--><fig id="F1" position="float" orientation="portrait"><object-id xmlns:xlink="http://www.w3.org/1999/xlink" content-type="doi" xlink:type="simple">10.3897/mycokeys.93.87797.figure1</object-id><object-id xmlns:xlink="http://www.w3.org/1999/xlink" content-type="arpha" xlink:type="simple">F201D7CF-54C8-54D7-A165-126EF3552E3A</object-id><label>Figure 1.</label><caption><p>Phylogram based on a combined ITS, LSU SSU, RPB2 and TEF1-α sequence data of selected members of four orders of the <tp:taxon-name>Savoryellomycetidae</tp:taxon-name>. Bootstrap support values for maximum likelihood (<abbrev xmlns:xlink="http://www.w3.org/1999/xlink" xlink:title="Maximum likelihood" id="ABBRID0EK6CI" xlink:type="simple">ML</abbrev>) greater than 70% and Bayesian posterior probabilities (<abbrev xmlns:xlink="http://www.w3.org/1999/xlink" xlink:title="Posterior probabilities" id="ABBRID0EO6CI" xlink:type="simple">PP</abbrev>) greater than 0.95 are given as <abbrev xmlns:xlink="http://www.w3.org/1999/xlink" xlink:title="Maximum likelihood" id="ABBRID0ES6CI" xlink:type="simple">ML</abbrev>/<abbrev xmlns:xlink="http://www.w3.org/1999/xlink" xlink:title="Posterior probabilities" id="ABBRID0EW6CI" xlink:type="simple">PP</abbrev> above the nodes. Newly obtained sequences are indicated in red and ex-type strains are in bold.</p></caption><graphic xmlns:xlink="http://www.w3.org/1999/xlink" xlink:href="mycokeys-93-057-g001.jpg" position="float" orientation="portrait" xlink:type="simple" id="oo_750598.jpg"><uri content-type="original_file" xlink:type="simple">https://binary.pensoft.net/fig/750598</uri></graphic></fig></tp:treatment-sec><ref-list><ref id="B59"><mixed-citation xmlns:xlink="http://www.w3.org/1999/xlink" xlink:type="simple"><person-group><name name-style="western"><surname>Sun</surname><given-names>LY</given-names></name><name name-style="western"><surname>Li</surname><given-names>HY</given-names></name><name name-style="western"><surname>Sun</surname><given-names>X</given-names></name><name name-style="western"><surname>Guo</surname><given-names>LD</given-names></name></person-group> (<year>2017</year>) <article-title><italic><tp:taxon-name><tp:taxon-name-part taxon-name-part-type="genus">Dematipyriforma</tp:taxon-name-part><tp:taxon-name-part taxon-name-part-type="species">aquilaria</tp:taxon-name-part></tp:taxon-name></italic> gen. et sp. nov., a new hyphomycetous taxon from <italic><tp:taxon-name><tp:taxon-name-part taxon-name-part-type="genus">Aquilaria</tp:taxon-name-part><tp:taxon-name-part taxon-name-part-type="species">crassna</tp:taxon-name-part></tp:taxon-name></italic>.</article-title><source>Cryptogamie, Mycologie</source><volume>38</volume>(<issue>3</issue>): <fpage>341</fpage>–<lpage>351</lpage>. <ext-link xlink:href="10.7872/crym/v38.iss3.2017.341" ext-link-type="doi" xlink:type="simple">https://doi.org/10.7872/crym/v38.iss3.2017.341</ext-link></mixed-citation></ref><ref id="B24"><mixed-citation xmlns:xlink="http://www.w3.org/1999/xlink" xlink:type="simple"><person-group><name name-style="western"><surname>Hyde</surname><given-names>KD</given-names></name><name name-style="western"><surname>Dong</surname><given-names>Y</given-names></name><name name-style="western"><surname>Phookamsak</surname><given-names>R</given-names></name><name name-style="western"><surname>Jeewon</surname><given-names>R</given-names></name><name name-style="western"><surname>Bhat</surname><given-names>DJ</given-names></name><name name-style="western"><surname>Jones</surname><given-names>EBG</given-names></name><name name-style="western"><surname>Liu</surname><given-names>NG</given-names></name><name name-style="western"><surname>Abeywickrama</surname><given-names>PD</given-names></name><name name-style="western"><surname>Mapook</surname><given-names>A</given-names></name><name name-style="western"><surname>Wei</surname><given-names>D</given-names></name><name name-style="western"><surname>Perera</surname><given-names>RH</given-names></name><name name-style="western"><surname>Manawasinghe</surname><given-names>IS</given-names></name><name name-style="western"><surname>Pem</surname><given-names>D</given-names></name><name name-style="western"><surname>Bundhun</surname><given-names>D</given-names></name><name name-style="western"><surname>Karunarathna</surname><given-names>A</given-names></name><name name-style="western"><surname>Ekanayaka</surname><given-names>AH</given-names></name><name name-style="western"><surname>Bao</surname><given-names>DF</given-names></name><name name-style="western"><surname>Li</surname><given-names>J</given-names></name><name name-style="western"><surname>Samarakoon</surname><given-names>MC</given-names></name><name name-style="western"><surname>Chaiwan</surname><given-names>N</given-names></name><name name-style="western"><surname>Lin</surname><given-names>CG</given-names></name><name name-style="western"><surname>Phutthacharoen</surname><given-names>K</given-names></name><name name-style="western"><surname>Zhang</surname><given-names>SN</given-names></name><name name-style="western"><surname>Senanayake</surname><given-names>IC</given-names></name><name name-style="western"><surname>Goonasekara</surname><given-names>ID</given-names></name><name name-style="western"><surname>Thambugala</surname><given-names>KM</given-names></name><name name-style="western"><surname>Phukhamsakda</surname><given-names>C</given-names></name><name name-style="western"><surname>Tennakoon</surname><given-names>DS</given-names></name><name name-style="western"><surname>Jiang</surname><given-names>HB</given-names></name><name name-style="western"><surname>Yang</surname><given-names>J</given-names></name><name name-style="western"><surname>Zeng</surname><given-names>M</given-names></name><name name-style="western"><surname>Huanraluek</surname><given-names>N</given-names></name><name name-style="western"><surname>Liu</surname><given-names>JK</given-names></name><name name-style="western"><surname>Wijesinghe</surname><given-names>SN</given-names></name><name name-style="western"><surname>Tian</surname><given-names>Q</given-names></name><name name-style="western"><surname>Tibpromma</surname><given-names>S</given-names></name><name name-style="western"><surname>Brahmanage</surname><given-names>RS</given-names></name><name name-style="western"><surname>Boonmee</surname><given-names>S</given-names></name><name name-style="western"><surname>Huang</surname><given-names>SK</given-names></name><name name-style="western"><surname>Thiyagaraja</surname><given-names>V</given-names></name><name name-style="western"><surname>Lu</surname><given-names>YZ</given-names></name><name name-style="western"><surname>Jayawardena</surname><given-names>RS</given-names></name><name name-style="western"><surname>Dong</surname><given-names>W</given-names></name><name name-style="western"><surname>Yang</surname><given-names>EF</given-names></name><name name-style="western"><surname>Singh</surname><given-names>SK</given-names></name><name name-style="western"><surname>Singh</surname><given-names>SM</given-names></name><name name-style="western"><surname>Rana</surname><given-names>S</given-names></name><name name-style="western"><surname>Lad</surname><given-names>SS</given-names></name><name name-style="western"><surname>Anand</surname><given-names>G</given-names></name><name name-style="western"><surname>Devadatha</surname><given-names>B</given-names></name><name name-style="western"><surname>Niranjan</surname><given-names>M</given-names></name><name name-style="western"><surname>Sarma</surname><given-names>VV</given-names></name><name name-style="western"><surname>Liimatainen</surname><given-names>K</given-names></name><name name-style="western"><surname>Aguirre-Hudson</surname><given-names>B</given-names></name><name name-style="western"><surname>Niskanen</surname><given-names>T</given-names></name><name name-style="western"><surname>Overall</surname><given-names>A</given-names></name><name name-style="western"><surname>Alvarenga</surname><given-names>RLM</given-names></name><name name-style="western"><surname>Gibertoni</surname><given-names>TB</given-names></name><name name-style="western"><surname>Pfliegler</surname><given-names>WP</given-names></name><name name-style="western"><surname>Horváth</surname><given-names>E</given-names></name><name name-style="western"><surname>Imre</surname><given-names>A</given-names></name><name name-style="western"><surname>Alves</surname><given-names>AL</given-names></name><name name-style="western"><surname>da Silva Santos</surname><given-names>AC</given-names></name><name name-style="western"><surname>Tiago</surname><given-names>PV</given-names></name><name name-style="western"><surname>Bulgakov</surname><given-names>TS</given-names></name><name name-style="western"><surname>Wanasinghe</surname><given-names>DN</given-names></name><name name-style="western"><surname>Bahkali</surname><given-names>AH</given-names></name><name name-style="western"><surname>Doilom</surname><given-names>M</given-names></name><name name-style="western"><surname>Elgorban</surname><given-names>AM</given-names></name><name name-style="western"><surname>Maharachchikumbura</surname><given-names>SSN</given-names></name><name name-style="western"><surname>Rajeshkumar</surname><given-names>KC</given-names></name><name name-style="western"><surname>Haelewaters</surname><given-names>D</given-names></name><name name-style="western"><surname>Mortimer</surname><given-names>PE</given-names></name><name name-style="western"><surname>Zhao</surname><given-names>Q</given-names></name><name name-style="western"><surname>Lumyong</surname><given-names>S</given-names></name><name name-style="western"><surname>Xu</surname><given-names>JC</given-names></name><name name-style="western"><surname>Sheng</surname><given-names>J</given-names></name></person-group> (<year>2020b</year>) <article-title>Fungal diversity notes 1151–1276: Taxonomic and phylogenetic contributions on genera and species of fungal taxa.</article-title><source>Fungal Diversity</source><volume>100</volume>(<issue>1</issue>): <fpage>5</fpage>–<lpage>277</lpage>. <ext-link xlink:href="10.1007/s13225-020-00439-5" ext-link-type="doi" xlink:type="simple">https://doi.org/10.1007/s13225-020-00439-5</ext-link></mixed-citation></ref></ref-list></tp:taxon-treatment>
