# Supplementary material for: ﻿Lignicolous freshwater ascomycetes from Thailand: Introducing Dematipyriformamuriformis sp. nov., one new combination and two new records in Pleurotheciaceae
Source: MycoKeys. 2022 Sep 29;93:57–79. doi: 10.3897/mycokeys.93.87797 (PMC9836478; doi:10.3897/mycokeys.93.87797)
Supplement: XML Treatment for Dematipyriforma nigrospora [file mycokeys.93.87797-treatment2.xml]

<!DOCTYPE tp:taxon-treatment
  PUBLIC "-//TaxonX//DTD Taxonomic Treatment Publishing DTD v0 20100105//EN" "tax-treatment-NSO.dtd">
<tp:taxon-treatment xmlns:tp="http://www.plazi.org/taxpub"><tp:treatment-meta><kwd-group><label>Taxon classification</label><kwd>
                <named-content content-type="kingdom">Fungi</named-content>
              </kwd><kwd>
                <named-content content-type="order">Pleurotheciales</named-content>
              </kwd><kwd>
                <named-content content-type="family">Pleurotheciaceae</named-content>
              </kwd></kwd-group><mixed-citation publication-type="journal"><person-group><name><surname>Bao</surname><given-names>Dan-Feng</given-names></name><name><surname>Bhat</surname><given-names>Darbhe J.</given-names></name><name><surname>Boonmee</surname><given-names>Saranyaphat</given-names></name><name><surname>Hyde</surname><given-names>Kevin D.</given-names></name><name><surname>Luo</surname><given-names>Zong-Long</given-names></name><name><surname>Nalumpang</surname><given-names>Sarunya</given-names></name></person-group><article-title>﻿Lignicolous freshwater ascomycetes from Thailand: Introducing <italic><tp:taxon-name><tp:taxon-name-part taxon-name-part-type="genus" reg="Dematipyriforma">Dematipyriforma</tp:taxon-name-part><tp:taxon-name-part taxon-name-part-type="species" reg="muriformis">muriformis</tp:taxon-name-part></tp:taxon-name></italic> sp. nov., one new combination and two new records in <tp:taxon-name><tp:taxon-name-part taxon-name-part-type="family">Pleurotheciaceae</tp:taxon-name-part></tp:taxon-name></article-title><source>MycoKeys</source><day>29</day><month>09</month><year>2022</year><volume>93</volume><fpage>57</fpage><lpage>79</lpage><pub-id pub-id-type="doi">10.3897/mycokeys.93.87797</pub-id></mixed-citation></tp:treatment-meta><tp:nomenclature><label>﻿</label><tp:taxon-name>
              <object-id xmlns:xlink="http://www.w3.org/1999/xlink" content-type="arpha" xlink:type="simple">A6148170-3B36-5B96-9677-CAD862AE897E</object-id>
              <tp:taxon-name-part taxon-name-part-type="genus" reg="Dematipyriforma">Dematipyriforma</tp:taxon-name-part>
              <tp:taxon-name-part taxon-name-part-type="species" reg="nigrospora">nigrospora</tp:taxon-name-part>
              <object-id xmlns:xlink="http://www.w3.org/1999/xlink" xlink:type="simple">http://www.indexfungorum.org/names/NamesRecord.asp?RecordID=553384</object-id>
            </tp:taxon-name><tp:taxon-authority>(Boonmee, D.F. Bao &amp; K.D. Hyde) D.F. Bao, K.D. Hyde &amp; Z.L. Luo</tp:taxon-authority><tp:taxon-status xmlns:xlink="http://www.w3.org/1999/xlink" xlink:type="simple">comb. nov.</tp:taxon-status><tp:nomenclature-citation-list><tp:nomenclature-citation><tp:taxon-name>
                  <tp:taxon-name-part taxon-name-part-type="genus" reg="Rhexoacrodictys"/>
                  <tp:taxon-name-part taxon-name-part-type="species" reg="nigrospora"/>
                </tp:taxon-name><comment>≡ <tp:taxon-name><tp:taxon-name-part taxon-name-part-type="genus" reg="Rhexoacrodictys">Rhexoacrodictys</tp:taxon-name-part><tp:taxon-name-part taxon-name-part-type="species" reg="nigrospora">nigrospora</tp:taxon-name-part></tp:taxon-name> Boonmee, D.F. Bao &amp; K.D. Hyde, in Boonmee et al., Fungal Diversity 111: 200 (2021). </comment></tp:nomenclature-citation></tp:nomenclature-citation-list></tp:nomenclature><tp:treatment-sec sec-type="Holotype" id="SECID0EYMDI"><title>Holotype.</title><p>Thailand, Phetchabun Province, on decaying bark, 25 July 2019, S. Boonmee, LSP03 (<named-content xmlns:xlink="http://www.w3.org/1999/xlink" content-type="dwc:institutional_code" xlink:title="Mae Fah Luang University" xlink:href="http://grbio.org/institution/mae-fah-laung-university" xlink:type="simple">MFLU</named-content> 21–0073).</p></tp:treatment-sec><tp:treatment-sec sec-type="description" id="SECID0EDNDI"><title>Descriptions and illustrations.</title><p>See <xref ref-type="bibr" rid="B3">Boonmee et al. (2021)</xref>.</p></tp:treatment-sec><tp:treatment-sec sec-type="notes" id="SECID0ENNDI"><title>Notes.</title><p><italic><tp:taxon-name><tp:taxon-name-part taxon-name-part-type="genus" reg="Rhexoacrodictys">Rhexoacrodictys</tp:taxon-name-part><tp:taxon-name-part taxon-name-part-type="species" reg="nigrospora">nigrospora</tp:taxon-name-part></tp:taxon-name></italic> was introduced by <xref ref-type="bibr" rid="B3">Boonmee et al. (2021)</xref> based on morphological characters and phylogenetic analysis. In our phylogenetic analysis, <italic><tp:taxon-name><tp:taxon-name-part taxon-name-part-type="genus" reg="Rhexoacrodictys">R.</tp:taxon-name-part><tp:taxon-name-part taxon-name-part-type="species" reg="nigrospora">nigrospora</tp:taxon-name-part></tp:taxon-name></italic> clustered with two <italic><tp:taxon-name><tp:taxon-name-part taxon-name-part-type="genus" reg="Dematipyriforma">Dematipyriforma</tp:taxon-name-part></tp:taxon-name></italic> species (<italic><tp:taxon-name><tp:taxon-name-part taxon-name-part-type="genus" reg="Dematipyriforma">D.</tp:taxon-name-part><tp:taxon-name-part taxon-name-part-type="species" reg="aquilaria">aquilaria</tp:taxon-name-part></tp:taxon-name> and <tp:taxon-name><tp:taxon-name-part taxon-name-part-type="genus" reg="Dematipyriforma">D.</tp:taxon-name-part><tp:taxon-name-part taxon-name-part-type="species" reg="muriformis">muriformis</tp:taxon-name-part></tp:taxon-name></italic>) in a distinct clade within <tp:taxon-name><tp:taxon-name-part taxon-name-part-type="family">Pleurotheciaceae</tp:taxon-name-part></tp:taxon-name> (Fig. <xref ref-type="fig" rid="F1">1</xref>). Therefore, we transfer <italic><tp:taxon-name><tp:taxon-name-part taxon-name-part-type="genus" reg="Rhexoacrodictys">Rhexoacrodictys</tp:taxon-name-part><tp:taxon-name-part taxon-name-part-type="species" reg="nigrospora">nigrospora</tp:taxon-name-part></tp:taxon-name></italic> to <italic><tp:taxon-name><tp:taxon-name-part taxon-name-part-type="genus" reg="Dematipyriforma">Dematipyriforma</tp:taxon-name-part></tp:taxon-name></italic>, as <italic><tp:taxon-name><tp:taxon-name-part taxon-name-part-type="genus" reg="Dematipyriforma">Dematipyriforma</tp:taxon-name-part><tp:taxon-name-part taxon-name-part-type="species" reg="nigrospora">nigrospora</tp:taxon-name-part></tp:taxon-name></italic> comb. nov.</p><p><italic><tp:taxon-name><tp:taxon-name-part taxon-name-part-type="genus" reg="Dematipyriforma">Dematipyriforma</tp:taxon-name-part><tp:taxon-name-part taxon-name-part-type="species" reg="nigrospora">nigrospora</tp:taxon-name-part></tp:taxon-name></italic> resembles <italic><tp:taxon-name><tp:taxon-name-part taxon-name-part-type="genus" reg="Dematipyriforma">D.</tp:taxon-name-part><tp:taxon-name-part taxon-name-part-type="species" reg="muriformis">muriformis</tp:taxon-name-part></tp:taxon-name></italic> in having micronematous or semi-macronematous, mononematous conidiophores and monoblastic, polyblastic, integrated, terminal conidiogenous cells. However, <italic><tp:taxon-name><tp:taxon-name-part taxon-name-part-type="genus" reg="Dematipyriforma">D.</tp:taxon-name-part><tp:taxon-name-part taxon-name-part-type="species" reg="nigrospora">nigrospora</tp:taxon-name-part></tp:taxon-name></italic> differs from <italic><tp:taxon-name><tp:taxon-name-part taxon-name-part-type="genus" reg="Dematipyriforma">D.</tp:taxon-name-part><tp:taxon-name-part taxon-name-part-type="species" reg="muriformis">muriformis</tp:taxon-name-part></tp:taxon-name></italic> in having brown to dark brown conidiophores and globose to subglobose, dark brown to black conidia (<xref ref-type="bibr" rid="B3">Boonmee et al. 2021</xref>). Conidiophores of <italic><tp:taxon-name><tp:taxon-name-part taxon-name-part-type="genus" reg="Dematipyriforma">D.</tp:taxon-name-part><tp:taxon-name-part taxon-name-part-type="species" reg="muriformis">muriformis</tp:taxon-name-part></tp:taxon-name></italic> are hyaline and conidia are ellipsoidal to obovoid, muriform, and subhyaline to pale olivaceous when young, olive to dark brown at maturity.</p></tp:treatment-sec><tp:treatment-sec><!--Section generated to contain objects referenced in tp:taxon-treatment.--><fig id="F1" position="float" orientation="portrait"><object-id xmlns:xlink="http://www.w3.org/1999/xlink" content-type="doi" xlink:type="simple">10.3897/mycokeys.93.87797.figure1</object-id><object-id xmlns:xlink="http://www.w3.org/1999/xlink" content-type="arpha" xlink:type="simple">F201D7CF-54C8-54D7-A165-126EF3552E3A</object-id><label>Figure 1.</label><caption><p>Phylogram based on a combined ITS, LSU SSU, RPB2 and TEF1-α sequence data of selected members of four orders of the <tp:taxon-name>Savoryellomycetidae</tp:taxon-name>. Bootstrap support values for maximum likelihood (<abbrev xmlns:xlink="http://www.w3.org/1999/xlink" xlink:title="Maximum likelihood" id="ABBRID0EK6CI" xlink:type="simple">ML</abbrev>) greater than 70% and Bayesian posterior probabilities (<abbrev xmlns:xlink="http://www.w3.org/1999/xlink" xlink:title="Posterior probabilities" id="ABBRID0EO6CI" xlink:type="simple">PP</abbrev>) greater than 0.95 are given as <abbrev xmlns:xlink="http://www.w3.org/1999/xlink" xlink:title="Maximum likelihood" id="ABBRID0ES6CI" xlink:type="simple">ML</abbrev>/<abbrev xmlns:xlink="http://www.w3.org/1999/xlink" xlink:title="Posterior probabilities" id="ABBRID0EW6CI" xlink:type="simple">PP</abbrev> above the nodes. Newly obtained sequences are indicated in red and ex-type strains are in bold.</p></caption><graphic xmlns:xlink="http://www.w3.org/1999/xlink" xlink:href="mycokeys-93-057-g001.jpg" position="float" orientation="portrait" xlink:type="simple" id="oo_750598.jpg"><uri content-type="original_file" xlink:type="simple">https://binary.pensoft.net/fig/750598</uri></graphic></fig></tp:treatment-sec><ref-list><ref id="B3"><mixed-citation xmlns:xlink="http://www.w3.org/1999/xlink" xlink:type="simple"><person-group><name name-style="western"><surname>Boonmee</surname><given-names>S</given-names></name><name name-style="western"><surname>Wanasinghe</surname><given-names>DN</given-names></name><name name-style="western"><surname>Calabon</surname><given-names>MS</given-names></name><name name-style="western"><surname>Huanraluek</surname><given-names>N</given-names></name><name name-style="western"><surname>Chandrasiri</surname><given-names>SKU</given-names></name><name name-style="western"><surname>Jones</surname><given-names>EBG</given-names></name><name name-style="western"><surname>Rossi</surname><given-names>W</given-names></name><name name-style="western"><surname>Leonardi</surname><given-names>M</given-names></name><name name-style="western"><surname>Singh</surname><given-names>SK</given-names></name><name name-style="western"><surname>Rana</surname><given-names>S</given-names></name><name name-style="western"><surname>Singh</surname><given-names>PN</given-names></name><name name-style="western"><surname>Maurya</surname><given-names>DK</given-names></name><name name-style="western"><surname>Lagashetti</surname><given-names>AC</given-names></name><name name-style="western"><surname>Choudhary</surname><given-names>D</given-names></name><name name-style="western"><surname>Dai</surname><given-names>YC</given-names></name><name name-style="western"><surname>Zhao</surname><given-names>CL</given-names></name><name name-style="western"><surname>Mu</surname><given-names>YH</given-names></name><name name-style="western"><surname>Yuan</surname><given-names>HS</given-names></name><name name-style="western"><surname>He</surname><given-names>SH</given-names></name><name name-style="western"><surname>Phookamsak</surname><given-names>R</given-names></name><name name-style="western"><surname>Jiang</surname><given-names>HB</given-names></name><name name-style="western"><surname>Martín</surname><given-names>MP</given-names></name><name name-style="western"><surname>Dueñas</surname><given-names>M</given-names></name><name name-style="western"><surname>Telleria</surname><given-names>MT</given-names></name><name name-style="western"><surname>Kałucka</surname><given-names>IL</given-names></name><name name-style="western"><surname>Jagodziński</surname><given-names>AM</given-names></name><name name-style="western"><surname>Liimatainen</surname><given-names>K</given-names></name><name name-style="western"><surname>Pereira</surname><given-names>DS</given-names></name><name name-style="western"><surname>Phillips</surname><given-names>AJL</given-names></name><name name-style="western"><surname>Suwannarach</surname><given-names>N</given-names></name><name name-style="western"><surname>Kumla</surname><given-names>J</given-names></name><name name-style="western"><surname>Khuna</surname><given-names>S</given-names></name><name name-style="western"><surname>Lumyong</surname><given-names>S</given-names></name><name name-style="western"><surname>Potter</surname><given-names>TB</given-names></name><name name-style="western"><surname>Shivas</surname><given-names>RG</given-names></name><name name-style="western"><surname>Sparks</surname><given-names>AH</given-names></name><name name-style="western"><surname>Vaghefi</surname><given-names>N</given-names></name><name name-style="western"><surname>Abdel-Wahab</surname><given-names>MA</given-names></name><name name-style="western"><surname>Abdel-Aziz</surname><given-names>FA</given-names></name><name name-style="western"><surname>Li</surname><given-names>GJ</given-names></name><name name-style="western"><surname>Lin</surname><given-names>WF</given-names></name><name name-style="western"><surname>Singh</surname><given-names>U</given-names></name><name name-style="western"><surname>Bhatt</surname><given-names>RP</given-names></name><name name-style="western"><surname>Lee</surname><given-names>HB</given-names></name><name name-style="western"><surname>Nguyen</surname><given-names>TTT</given-names></name><name name-style="western"><surname>Kirk</surname><given-names>PM</given-names></name><name name-style="western"><surname>Dutta</surname><given-names>AK</given-names></name><name name-style="western"><surname>Acharya</surname><given-names>K</given-names></name><name name-style="western"><surname>Sarma</surname><given-names>VV</given-names></name><name name-style="western"><surname>Niranjan</surname><given-names>M</given-names></name><name name-style="western"><surname>Rajeshkumar</surname><given-names>KC</given-names></name><name name-style="western"><surname>Ashtekar</surname><given-names>N</given-names></name><name name-style="western"><surname>Lad</surname><given-names>S</given-names></name><name name-style="western"><surname>Wijayawardene</surname><given-names>NN</given-names></name><name name-style="western"><surname>Bhat</surname><given-names>DJ</given-names></name><name name-style="western"><surname>Xu</surname><given-names>RJ</given-names></name><name name-style="western"><surname>Wijesinghe</surname><given-names>SN</given-names></name><name name-style="western"><surname>Shen</surname><given-names>HW</given-names></name><name name-style="western"><surname>Luo</surname><given-names>ZL</given-names></name><name name-style="western"><surname>Zhang</surname><given-names>JY</given-names></name><name name-style="western"><surname>Sysouphanthong</surname><given-names>P</given-names></name><name name-style="western"><surname>Thongklang</surname><given-names>N</given-names></name><name name-style="western"><surname>Bao</surname><given-names>DF</given-names></name><name name-style="western"><surname>Aluthmuhandiram</surname><given-names>JVS</given-names></name><name name-style="western"><surname>Abdollahzadeh</surname><given-names>J</given-names></name><name name-style="western"><surname>Javadi</surname><given-names>A</given-names></name><name name-style="western"><surname>Dovana</surname><given-names>F</given-names></name><name name-style="western"><surname>Usman</surname><given-names>M</given-names></name><name name-style="western"><surname>Khalid</surname><given-names>AN</given-names></name><name name-style="western"><surname>Dissanayake</surname><given-names>AJ</given-names></name><name name-style="western"><surname>Telagathoti</surname><given-names>A</given-names></name><name name-style="western"><surname>Probst</surname><given-names>M</given-names></name><name name-style="western"><surname>Peintner</surname><given-names>U</given-names></name><name name-style="western"><surname>Garrido-Benavent</surname><given-names>I</given-names></name><name name-style="western"><surname>Bóna</surname><given-names>L</given-names></name><name name-style="western"><surname>Merényi</surname><given-names>Z</given-names></name><name name-style="western"><surname>Boros</surname><given-names>L</given-names></name><name name-style="western"><surname>Zoltán</surname><given-names>B</given-names></name><name name-style="western"><surname>Stielow</surname><given-names>JB</given-names></name><name name-style="western"><surname>Jiang</surname><given-names>N</given-names></name><name name-style="western"><surname>Tian</surname><given-names>CM</given-names></name><name name-style="western"><surname>Shams</surname><given-names>E</given-names></name><name name-style="western"><surname>Dehghanizadeh</surname><given-names>F</given-names></name><name name-style="western"><surname>Pordel</surname><given-names>A</given-names></name><name name-style="western"><surname>Javan-Nikkhah</surname><given-names>M</given-names></name><name name-style="western"><surname>Denchev</surname><given-names>TT</given-names></name><name name-style="western"><surname>Denchev</surname><given-names>CM</given-names></name><name name-style="western"><surname>Kemler</surname><given-names>M</given-names></name><name name-style="western"><surname>Begerow</surname><given-names>D</given-names></name><name name-style="western"><surname>Deng</surname><given-names>CY</given-names></name><name name-style="western"><surname>Harrower</surname><given-names>E</given-names></name><name name-style="western"><surname>Bozorov</surname><given-names>T</given-names></name><name name-style="western"><surname>Kholmuradova</surname><given-names>T</given-names></name><name name-style="western"><surname>Gafforov</surname><given-names>Y</given-names></name><name name-style="western"><surname>Abdurazakov</surname><given-names>A</given-names></name><name name-style="western"><surname>Xu</surname><given-names>JC</given-names></name><name name-style="western"><surname>Mortimer</surname><given-names>PE</given-names></name><name name-style="western"><surname>Ren</surname><given-names>GC</given-names></name><name name-style="western"><surname>Jeewon</surname><given-names>R</given-names></name><name name-style="western"><surname>Maharachchikumbura</surname><given-names>SSN</given-names></name><name name-style="western"><surname>Phukhamsakda</surname><given-names>C</given-names></name><name name-style="western"><surname>Mapook</surname><given-names>A</given-names></name><name name-style="western"><surname>Hyde</surname><given-names>KD</given-names></name></person-group> (<year>2021</year>) <article-title>Fungal diversity notes 1387–1511: Taxonomic and phylogenetic contributions on genera and species of fungal taxa.</article-title><source>Fungal Diversity</source><volume>111</volume>(<issue>1</issue>): <fpage>1</fpage>–<lpage>335</lpage>. <ext-link xlink:href="10.1007/s13225-021-00489-3" ext-link-type="doi" xlink:type="simple">https://doi.org/10.1007/s13225-021-00489-3</ext-link></mixed-citation></ref></ref-list></tp:taxon-treatment>
