# Supplementary material for: ﻿Lignicolous freshwater ascomycetes from Thailand: Introducing Dematipyriformamuriformis sp. nov., one new combination and two new records in Pleurotheciaceae
Source: MycoKeys. 2022 Sep 29;93:57–79. doi: 10.3897/mycokeys.93.87797 (PMC9836478; doi:10.3897/mycokeys.93.87797)
Supplement: XML Treatment for Rhexoacrodictys fimicola [file mycokeys.93.87797-treatment3.xml]

<!DOCTYPE tp:taxon-treatment
  PUBLIC "-//TaxonX//DTD Taxonomic Treatment Publishing DTD v0 20100105//EN" "tax-treatment-NSO.dtd">
<tp:taxon-treatment xmlns:tp="http://www.plazi.org/taxpub"><tp:treatment-meta><kwd-group><label>Taxon classification</label><kwd>
                <named-content content-type="kingdom">Fungi</named-content>
              </kwd><kwd>
                <named-content content-type="order">Pleurotheciales</named-content>
              </kwd><kwd>
                <named-content content-type="family">Pleurotheciaceae</named-content>
              </kwd></kwd-group><mixed-citation publication-type="journal"><person-group><name><surname>Bao</surname><given-names>Dan-Feng</given-names></name><name><surname>Bhat</surname><given-names>Darbhe J.</given-names></name><name><surname>Boonmee</surname><given-names>Saranyaphat</given-names></name><name><surname>Hyde</surname><given-names>Kevin D.</given-names></name><name><surname>Luo</surname><given-names>Zong-Long</given-names></name><name><surname>Nalumpang</surname><given-names>Sarunya</given-names></name></person-group><article-title>﻿Lignicolous freshwater ascomycetes from Thailand: Introducing <italic><tp:taxon-name><tp:taxon-name-part taxon-name-part-type="genus" reg="Dematipyriforma">Dematipyriforma</tp:taxon-name-part><tp:taxon-name-part taxon-name-part-type="species" reg="muriformis">muriformis</tp:taxon-name-part></tp:taxon-name></italic> sp. nov., one new combination and two new records in <tp:taxon-name><tp:taxon-name-part taxon-name-part-type="family">Pleurotheciaceae</tp:taxon-name-part></tp:taxon-name></article-title><source>MycoKeys</source><day>29</day><month>09</month><year>2022</year><volume>93</volume><fpage>57</fpage><lpage>79</lpage><pub-id pub-id-type="doi">10.3897/mycokeys.93.87797</pub-id></mixed-citation></tp:treatment-meta><tp:nomenclature><label>﻿</label><tp:taxon-name>
              <object-id xmlns:xlink="http://www.w3.org/1999/xlink" content-type="arpha" xlink:type="simple">3D33BD6A-675E-542C-8B19-614ECB4162C6</object-id>
              <tp:taxon-name-part taxon-name-part-type="genus" reg="Rhexoacrodictys">Rhexoacrodictys</tp:taxon-name-part>
              <tp:taxon-name-part taxon-name-part-type="species" reg="fimicola">fimicola</tp:taxon-name-part>
            </tp:taxon-name><tp:taxon-authority>(M.B. Ellis &amp; Gunnell) W.A. Baker &amp; Morgan-Jones, in Baker, Partridge &amp; Morgan-Jones, Mycotaxon 82: 103 (2002)</tp:taxon-authority><xref ref-type="fig" rid="F3">Fig. 3</xref></tp:nomenclature><tp:treatment-sec sec-type="Holotype" id="SECID0EVTDI"><title>Holotype.</title><p>Maya, Perak, on elephant dung, September 1958, A.H.S, Onions, IMI 76413.</p></tp:treatment-sec><tp:treatment-sec sec-type="description" id="SECID0E1TDI"><title>Description.</title><p><italic>Saprobic</italic> on submerged decaying wood. Sexual morph: Undetermined. Asexual morph: <italic>Colonies</italic> on the substratum superficial, effuse, hairy or velvety, black. <italic>Mycelium</italic> mostly immersed, composed of branched, septate, smooth, pale brown hyphae. <italic>Conidiophores</italic> (17.5–)20–44.5 (–65.5) × 2.5–4.0 μm (<italic>x</italic>‒ = 32.2 × 3.4 μm, n = 20), macronematous, mononematous, erect, straight or slightly flexuous, thick-walled, smooth, orange-brown or brown, 3–7-septate. <italic>Conidiogenous cells</italic> monoblastic, integrated, terminal. <italic>Conidia</italic> 16.5–24 × 11–15 μm (<italic>x</italic>‒ = 20.3 × 13 μm, n = 30), solitary, dry, acrogenous, broadly oval to subglobose, muriform, transversely and longitudinally septate, with transverse septa typically spanning the whole conidial width, with longitudinal septa typically incomplete, short; dark-blackish brown to black, smooth, narrowly truncate at the base.</p><fig id="F3" position="float" orientation="portrait"><object-id xmlns:xlink="http://www.w3.org/1999/xlink" content-type="doi" xlink:type="simple">10.3897/mycokeys.93.87797.figure3</object-id><object-id xmlns:xlink="http://www.w3.org/1999/xlink" content-type="arpha" xlink:type="simple">1B04AE04-C4FB-5D8F-ACCE-68314870E3DF</object-id><label>Figure 3.</label><caption><p><italic><tp:taxon-name><tp:taxon-name-part taxon-name-part-type="genus" reg="Rhexoacrodictys">Rhexoacrodictys</tp:taxon-name-part><tp:taxon-name-part taxon-name-part-type="species" reg="fimicola">fimicola</tp:taxon-name-part></tp:taxon-name></italic> (<named-content xmlns:xlink="http://www.w3.org/1999/xlink" content-type="dwc:institutional_code" xlink:title="Mae Fah Luang University" xlink:href="http://grbio.org/institution/mae-fah-laung-university" xlink:type="simple">MFLU</named-content> 21–0147, new record) <bold>a–c</bold> colonies on wood <bold>d–j</bold> conidiophores with conidia <bold>k–m</bold> conidi <bold>n</bold> germinating conidium <bold>o–r</bold> re-produced asexual morph of <italic><tp:taxon-name><tp:taxon-name-part taxon-name-part-type="genus" reg="Rhexoacrodictys">Rhexoacrodictys</tp:taxon-name-part><tp:taxon-name-part taxon-name-part-type="species" reg="fimicola">fimicola</tp:taxon-name-part></tp:taxon-name></italic><bold>s–t</bold> culture on PDA from surface and reverse. Scale bars: 20 μm (<bold>d–j, o–r</bold>); 10 μm (<bold>k–n</bold>).</p></caption><graphic xmlns:xlink="http://www.w3.org/1999/xlink" xlink:href="mycokeys-93-057-g003.jpg" position="float" orientation="portrait" xlink:type="simple" id="oo_750600.jpg"><uri content-type="original_file" xlink:type="simple">https://binary.pensoft.net/fig/750600</uri></graphic></fig></tp:treatment-sec><tp:treatment-sec sec-type="description" id="SECID0EIWDI"><title>Cultural characteristics.</title><p><italic>Conidia</italic> germinating on PDA within 24 h. Germ tubes produced from the basal cell. <italic>Colonies</italic> on PDA reaching 3 cm diameter in 30 days at 20–25 °C, pale brown, with dense, tight mycelia on the surface, sparse at the margin, reverse dark brown, with smooth margin. <italic>Conidiophores</italic> reduced to conidiogenous cells. <italic>Conidiogenous cells</italic> holoblastic, monoblastic, integrated, hyaline to pale brown, smooth. <italic>Conidia</italic> broad oval to subglobose, muriform, strongly constricted at all the septa, hyaline when young, brown to grayish-brown when aged, smooth-walled.</p></tp:treatment-sec><tp:treatment-sec sec-type="material" id="SECID0EYWDI"><title>Material examined.</title><p>Thailand, Bangkok Province, Bang Kapi District, on decaying wood submerged in a freshwater stream, 3 October 2017, Z.L. Luo, Bsite 4–3–2 (<named-content xmlns:xlink="http://www.w3.org/1999/xlink" content-type="dwc:institutional_code" xlink:title="Mae Fah Luang University" xlink:href="http://grbio.org/institution/mae-fah-laung-university" xlink:type="simple">MFLU</named-content> 21–0147 = <named-content xmlns:xlink="http://www.w3.org/1999/xlink" content-type="dwc:institutional_code" xlink:title="Chiang Rai, Thailand and Herbarium of Cryptogams Kunming Institute of Botany Academia Sinica" xlink:href="http://grbio.org/institution/kunming-institute-botany-chinese-academy-sciences" xlink:type="simple">KUN-HKAS</named-content> 122859), living culture, <named-content xmlns:xlink="http://www.w3.org/1999/xlink" content-type="dwc:institutional_code" xlink:title="Mae Fah Luang University Culture Collection" xlink:href="http://grbio.org/institution/mae-fah-luang-university-culture-collection" xlink:type="simple">MFLUCC</named-content> 18–0340.</p></tp:treatment-sec><tp:treatment-sec sec-type="notes" id="SECID0ENXDI"><title>Notes.</title><p>In the phylogenetic analysis, our new isolate <named-content xmlns:xlink="http://www.w3.org/1999/xlink" content-type="dwc:institutional_code" xlink:title="Mae Fah Luang University Culture Collection" xlink:href="http://grbio.org/institution/mae-fah-luang-university-culture-collection" xlink:type="simple">MFLUCC</named-content> 18–0340 clustered with three strains of <italic><tp:taxon-name><tp:taxon-name-part taxon-name-part-type="genus" reg="Rhexoacrodictys">Rhexoacrodictys</tp:taxon-name-part><tp:taxon-name-part taxon-name-part-type="species" reg="fimicola">fimicola</tp:taxon-name-part></tp:taxon-name></italic> (HMAS 42882, HMAS 43690 and HMAS 47737) with strong support (100% <abbrev xmlns:xlink="http://www.w3.org/1999/xlink" xlink:title="Maximum likelihood" id="ABBRID0EDYDI" xlink:type="simple">ML</abbrev>/ 1.00 <abbrev xmlns:xlink="http://www.w3.org/1999/xlink" xlink:title="Posterior probabilities" id="ABBRID0EHYDI" xlink:type="simple">PP</abbrev>). The nucleotide BLASTn search of ITS showed that our new strain (<named-content xmlns:xlink="http://www.w3.org/1999/xlink" content-type="dwc:institutional_code" xlink:title="Mae Fah Luang University Culture Collection" xlink:href="http://grbio.org/institution/mae-fah-luang-university-culture-collection" xlink:type="simple">MFLUCC</named-content> 18–0340) has 99.7%, 99.3% and 99.1% similarities with strain HMAS 43690, HMAS 47737 and HMAS 42882 of <italic><tp:taxon-name><tp:taxon-name-part taxon-name-part-type="genus" reg="Rhexoacrodictys">Rhexoacrodictys</tp:taxon-name-part><tp:taxon-name-part taxon-name-part-type="species" reg="fimicola">fimicola</tp:taxon-name-part></tp:taxon-name></italic>, respectively. Morphologically, our new collection is similar to <italic><tp:taxon-name><tp:taxon-name-part taxon-name-part-type="genus" reg="Rhexoacrodictys">R.</tp:taxon-name-part><tp:taxon-name-part taxon-name-part-type="species" reg="fimicola">fimicola</tp:taxon-name-part></tp:taxon-name></italic> in having macronematous, mononematous, indeterminate conidiophores, integrated, terminal, monoblastic, pale brown conidiogenous cells and broadly oval to subglobose, transversely and longitudinally septate, smooth, brown to black conidia, with the size of conidia and conidiophores are overlapping (<xref ref-type="bibr" rid="B12">Ellis 1961</xref>; <xref ref-type="bibr" rid="B2">Baker et al. 2002</xref>). Based on both phylogeny and morphology, we identified our species as <italic><tp:taxon-name><tp:taxon-name-part taxon-name-part-type="genus" reg="Rhexoacrodictys">R.</tp:taxon-name-part><tp:taxon-name-part taxon-name-part-type="species" reg="fimicola">fimicola</tp:taxon-name-part></tp:taxon-name></italic>.</p><p><italic><tp:taxon-name><tp:taxon-name-part taxon-name-part-type="genus" reg="Rhexoacrodictys">Rhexoacrodictys</tp:taxon-name-part><tp:taxon-name-part taxon-name-part-type="species" reg="fimicola">fimicola</tp:taxon-name-part></tp:taxon-name></italic> was originally introduced by <xref ref-type="bibr" rid="B12">Ellis (1961)</xref> as <italic><tp:taxon-name><tp:taxon-name-part taxon-name-part-type="genus" reg="Acrodictys">Acrodictys</tp:taxon-name-part><tp:taxon-name-part taxon-name-part-type="species" reg="fimicola">fimicola</tp:taxon-name-part></tp:taxon-name></italic>. <xref ref-type="bibr" rid="B2">Baker et al. (2002)</xref> transferred <italic><tp:taxon-name><tp:taxon-name-part taxon-name-part-type="genus" reg="Acorcdictys">A.</tp:taxon-name-part><tp:taxon-name-part taxon-name-part-type="species" reg="fimicola">fimicola</tp:taxon-name-part></tp:taxon-name></italic> to <italic><tp:taxon-name><tp:taxon-name-part taxon-name-part-type="genus" reg="Rhexoacrodictys">Rhexoacrodictys</tp:taxon-name-part></tp:taxon-name></italic> based on morphological characteristics. <italic><tp:taxon-name><tp:taxon-name-part taxon-name-part-type="genus" reg="Rhexoacrodictys">Rhexoacrodictys</tp:taxon-name-part><tp:taxon-name-part taxon-name-part-type="species" reg="fimicola">fimicola</tp:taxon-name-part></tp:taxon-name></italic> has been reported on <italic><tp:taxon-name><tp:taxon-name-part taxon-name-part-type="genus" reg="Bambusa">Bambusa</tp:taxon-name-part><tp:taxon-name-part taxon-name-part-type="species" reg="vulgaris">vulgaris</tp:taxon-name-part></tp:taxon-name></italic> and elephant dung from Africa and Malaysia respectively. Our collection, on the other hand, was collected from freshwater habitats and represents the first time it was reported from Thailand.</p></tp:treatment-sec><ref-list><ref id="B12"><mixed-citation xmlns:xlink="http://www.w3.org/1999/xlink" xlink:type="simple"><person-group><name name-style="western"><surname>Ellis</surname><given-names>MB</given-names></name></person-group> (<year>1961</year>) <article-title>Dematiaceous hyphomycetes. II.</article-title><source>Mycological Papers</source><volume>79</volume>: <fpage>1</fpage>–<lpage>23</lpage>.</mixed-citation></ref><ref id="B2"><mixed-citation xmlns:xlink="http://www.w3.org/1999/xlink" xlink:type="simple"><person-group><name name-style="western"><surname>Baker</surname><given-names>WA</given-names></name><name name-style="western"><surname>Partridge</surname><given-names>EC</given-names></name><name name-style="western"><surname>Morgan-Jones</surname><given-names>G</given-names></name></person-group> (<year>2002</year>) Notes on hyphomycetes LXXXVII. <italic><tp:taxon-name><tp:taxon-name-part taxon-name-part-type="genus">Rhexoacrodictys</tp:taxon-name-part></tp:taxon-name></italic>, a new segregate genus to accommodate four species previously classified in <italic><tp:taxon-name><tp:taxon-name-part taxon-name-part-type="genus">Acrodictys.</tp:taxon-name-part></tp:taxon-name></italic> Mycotaxon 82: 95–113.</mixed-citation></ref></ref-list></tp:taxon-treatment>
