# Supplementary material for: ﻿Lignicolous freshwater ascomycetes from Thailand: Introducing Dematipyriformamuriformis sp. nov., one new combination and two new records in Pleurotheciaceae
Source: MycoKeys. 2022 Sep 29;93:57–79. doi: 10.3897/mycokeys.93.87797 (PMC9836478; doi:10.3897/mycokeys.93.87797)
Supplement: XML Treatment for Pleurothecium aquaticum [file mycokeys.93.87797-treatment4.xml]

<!DOCTYPE tp:taxon-treatment
  PUBLIC "-//TaxonX//DTD Taxonomic Treatment Publishing DTD v0 20100105//EN" "tax-treatment-NSO.dtd">
<tp:taxon-treatment xmlns:tp="http://www.plazi.org/taxpub"><tp:treatment-meta><kwd-group><label>Taxon classification</label><kwd>
                <named-content content-type="kingdom">Fungi</named-content>
              </kwd><kwd>
                <named-content content-type="order">Pleurotheciales</named-content>
              </kwd><kwd>
                <named-content content-type="family">Pleurotheciaceae</named-content>
              </kwd></kwd-group><mixed-citation publication-type="journal"><person-group><name><surname>Bao</surname><given-names>Dan-Feng</given-names></name><name><surname>Bhat</surname><given-names>Darbhe J.</given-names></name><name><surname>Boonmee</surname><given-names>Saranyaphat</given-names></name><name><surname>Hyde</surname><given-names>Kevin D.</given-names></name><name><surname>Luo</surname><given-names>Zong-Long</given-names></name><name><surname>Nalumpang</surname><given-names>Sarunya</given-names></name></person-group><article-title>﻿Lignicolous freshwater ascomycetes from Thailand: Introducing <italic><tp:taxon-name><tp:taxon-name-part taxon-name-part-type="genus" reg="Dematipyriforma">Dematipyriforma</tp:taxon-name-part><tp:taxon-name-part taxon-name-part-type="species" reg="muriformis">muriformis</tp:taxon-name-part></tp:taxon-name></italic> sp. nov., one new combination and two new records in <tp:taxon-name><tp:taxon-name-part taxon-name-part-type="family">Pleurotheciaceae</tp:taxon-name-part></tp:taxon-name></article-title><source>MycoKeys</source><day>29</day><month>09</month><year>2022</year><volume>93</volume><fpage>57</fpage><lpage>79</lpage><pub-id pub-id-type="doi">10.3897/mycokeys.93.87797</pub-id></mixed-citation></tp:treatment-meta><tp:nomenclature><label>﻿</label><tp:taxon-name>
              <object-id xmlns:xlink="http://www.w3.org/1999/xlink" content-type="arpha" xlink:type="simple">7644B4BA-2F53-5575-A238-F9CE05C64759</object-id>
              <tp:taxon-name-part taxon-name-part-type="genus" reg="Pleurothecium">Pleurothecium</tp:taxon-name-part>
              <tp:taxon-name-part taxon-name-part-type="species" reg="aquaticum">aquaticum</tp:taxon-name-part>
            </tp:taxon-name><tp:taxon-authority>Z.L. Luo, H.Y. Su &amp; K.D. Hyde, in Luo, Hyde, Bhat, Jeewon, Maharachchikumbura, Bao, Li, Su, Yang &amp; Su, Mycol. Prog. 17(5): 526 (2018)</tp:taxon-authority><xref ref-type="fig" rid="F4">Fig. 4</xref></tp:nomenclature><tp:treatment-sec sec-type="description" id="SECID0EK4DI"><title>Description.</title><p><italic>Saprobic</italic> on submerged decaying wood. Sexual morph: Undetermined. Asexual morph: <italic>colonies</italic> on substratum, effuse, shining, dark brown to black. <italic>Mycelium</italic> partly immersed, composed of septate, branched, smooth, dark brown hyphae. <italic>Conidiophores</italic> 84–110 × 3–4 μm (<italic>x</italic>‒ = 97 × 3.4 μm, n = 10), macronematous, mononematous, erect, simple, unbranched, straight or slightly flexuous, 5–8-septate, dark brown, pale towards apex, smooth. <italic>Conidiogenous cells</italic> integrated, polyblastic, terminal, hyaline, denticulate, smooth. <italic>Conidia</italic> 18–22 × 4–5 μm (<italic>x</italic>‒ = 20 × 4.5 μm, SD = 4 n = 30), acrogenous, solitary, clavate, mostly curved, rounded at apex, tapering at base, hyaline, 3-septate, with guttulate cells, smooth.</p></tp:treatment-sec><tp:treatment-sec sec-type="description" id="SECID0EA5DI"><title>Cultural characteristics.</title><p><italic>Conidia</italic> germinating on PDA within 24 h. Germ tubes produced from the basal and apical cells. <italic>Colonies</italic> on PDA reaching 2.3 cm diameter in 30 days at 20–25 °C, with dense mycelia, dry, rigid, rugose, dark brown, reverse dark brown.</p></tp:treatment-sec><tp:treatment-sec sec-type="material" id="SECID0EK5DI"><title>Material examined.</title><p>Thailand, Prachuap Khan, on submerged decaying wood, 15 August 2017, V. Kumar, site1–24–2 (<named-content xmlns:xlink="http://www.w3.org/1999/xlink" content-type="dwc:institutional_code" xlink:title="Mae Fah Luang University" xlink:href="http://grbio.org/institution/mae-fah-laung-university" xlink:type="simple">MFLU</named-content> 21–0148 = <named-content xmlns:xlink="http://www.w3.org/1999/xlink" content-type="dwc:institutional_code" xlink:title="Chiang Rai, Thailand and Herbarium of Cryptogams Kunming Institute of Botany Academia Sinica" xlink:href="http://grbio.org/institution/kunming-institute-botany-chinese-academy-sciences" xlink:type="simple">KUN-HKAS</named-content> 122857), living culture, <abbrev xmlns:xlink="http://www.w3.org/1999/xlink" content-type="institution" xlink:title="Kunming Institute of Botany culture collection" id="ABBRID0E15DI" xlink:type="simple">KUNCC</abbrev> 21–0477.</p></tp:treatment-sec><tp:treatment-sec sec-type="notes" id="SECID0E65DI"><title>Notes.</title><p>In the phylogenetic analysis, our new collection <abbrev xmlns:xlink="http://www.w3.org/1999/xlink" content-type="institution" xlink:title="Kunming Institute of Botany culture collection" id="ABBRID0EF6DI" xlink:type="simple">KUNCC</abbrev> 21–0477 clustered with the ex-type strain of <italic><tp:taxon-name><tp:taxon-name-part taxon-name-part-type="genus" reg="Pleurothecium">Pleurothecium</tp:taxon-name-part><tp:taxon-name-part taxon-name-part-type="species" reg="aquaticum">aquaticum</tp:taxon-name-part></tp:taxon-name></italic> (<named-content xmlns:xlink="http://www.w3.org/1999/xlink" content-type="dwc:institutional_code" xlink:title="Mae Fah Luang University Culture Collection" xlink:href="http://grbio.org/institution/mae-fah-luang-university-culture-collection" xlink:type="simple">MFLUCC</named-content> 17–1331) with high (100% <abbrev xmlns:xlink="http://www.w3.org/1999/xlink" xlink:title="Maximum likelihood" id="ABBRID0E16DI" xlink:type="simple">ML</abbrev>/1.00 <abbrev xmlns:xlink="http://www.w3.org/1999/xlink" xlink:title="Posterior probabilities" id="ABBRID0E56DI" xlink:type="simple">PP</abbrev>). In addition, the ITS and LSU BLASTn search on NCBI GenBank showed that our new strain is 99.88% and 97.45% similarities to the ex-type of <italic><tp:taxon-name><tp:taxon-name-part taxon-name-part-type="genus" reg="Pleurothecium">P.</tp:taxon-name-part><tp:taxon-name-part taxon-name-part-type="species" reg="aquaticum">aquaticum</tp:taxon-name-part></tp:taxon-name></italic> (<named-content xmlns:xlink="http://www.w3.org/1999/xlink" content-type="dwc:institutional_code" xlink:title="Mae Fah Luang University Culture Collection" xlink:href="http://grbio.org/institution/mae-fah-luang-university-culture-collection" xlink:type="simple">MFLUCC</named-content> 17–1331). The new collection is morphologically similar to <italic><tp:taxon-name><tp:taxon-name-part taxon-name-part-type="genus" reg="Pleurothecium">P.</tp:taxon-name-part><tp:taxon-name-part taxon-name-part-type="species" reg="aquaticum">aquaticum</tp:taxon-name-part></tp:taxon-name></italic> in having macronematous, mononematous, septate, brown, pale brown towards the apex conidiophores, integrated, terminal, polyblastic, denticulate conidiogenous cells and hyaline, cylindrical or clavate, rounded at the apex, obtuse and tapering towards base, 3-septate conidia. We therefore identified our new collection as <italic><tp:taxon-name><tp:taxon-name-part taxon-name-part-type="genus" reg="Pleurothecium">P.</tp:taxon-name-part><tp:taxon-name-part taxon-name-part-type="species" reg="aquaticum">aquaticum</tp:taxon-name-part></tp:taxon-name></italic>. <italic><tp:taxon-name><tp:taxon-name-part taxon-name-part-type="genus" reg="Pleurothecium">Pleurothecium</tp:taxon-name-part><tp:taxon-name-part taxon-name-part-type="species" reg="aquaticum">aquaticum</tp:taxon-name-part></tp:taxon-name></italic> was introduced by <xref ref-type="bibr" rid="B31">Luo et al. (2018a)</xref> collected from freshwater habitats in China. Our new collection, on the other hand, was collected from Thailand and is a new record for Thailand.</p><fig id="F4" position="float" orientation="portrait"><object-id xmlns:xlink="http://www.w3.org/1999/xlink" content-type="doi" xlink:type="simple">10.3897/mycokeys.93.87797.figure4</object-id><object-id xmlns:xlink="http://www.w3.org/1999/xlink" content-type="arpha" xlink:type="simple">F6682C19-3E5B-5A04-93A2-C207B4940EE8</object-id><label>Figure 4.</label><caption><p><italic><tp:taxon-name><tp:taxon-name-part taxon-name-part-type="genus" reg="Pleurothecium">Pleurothecium</tp:taxon-name-part><tp:taxon-name-part taxon-name-part-type="species" reg="aquaticum">aquaticum</tp:taxon-name-part></tp:taxon-name></italic> (<named-content xmlns:xlink="http://www.w3.org/1999/xlink" content-type="dwc:institutional_code" xlink:title="Mae Fah Luang University" xlink:href="http://grbio.org/institution/mae-fah-laung-university" xlink:type="simple">MFLU</named-content> 21–0148, new record) <bold>a, b</bold> colonies on wood <bold>c, d</bold> conidiophores <bold>e, f</bold> conidiogenous cells <bold>g–i</bold> conidia <bold>m</bold> germinating conidium <bold>n, o</bold> culture on PDA from surface and reverse. Scale bars: 30 μm (<bold>c, d</bold>); 10 μm (<bold>e–m</bold>).</p></caption><graphic xmlns:xlink="http://www.w3.org/1999/xlink" xlink:href="mycokeys-93-057-g004.jpg" position="float" orientation="portrait" xlink:type="simple" id="oo_750601.jpg"><uri content-type="original_file" xlink:type="simple">https://binary.pensoft.net/fig/750601</uri></graphic></fig></tp:treatment-sec><ref-list><ref id="B31"><mixed-citation xmlns:xlink="http://www.w3.org/1999/xlink" xlink:type="simple"><person-group><name name-style="western"><surname>Luo</surname><given-names>ZL</given-names></name><name name-style="western"><surname>Hyde</surname><given-names>KD</given-names></name><name name-style="western"><surname>Bhat</surname><given-names>DJ</given-names></name><name name-style="western"><surname>Jeewon</surname><given-names>R</given-names></name><name name-style="western"><surname>Maharachchikumbura</surname><given-names>SSN</given-names></name><name name-style="western"><surname>Bao</surname><given-names>DF</given-names></name><name name-style="western"><surname>Li</surname><given-names>WL</given-names></name><name name-style="western"><surname>Su</surname><given-names>XJ</given-names></name><name name-style="western"><surname>Yang</surname><given-names>XY</given-names></name><name name-style="western"><surname>Su</surname><given-names>HY</given-names></name></person-group> (<year>2018a</year>) <article-title>Morphological and molecular taxonomy of novel species <tp:taxon-name><tp:taxon-name-part taxon-name-part-type="family">Pleurotheciaceae</tp:taxon-name-part></tp:taxon-name> from freshwater habitats in Yunnan, China.</article-title><source>Mycological Progress</source><volume>17</volume>(<issue>5</issue>): <fpage>511</fpage>–<lpage>530</lpage>. <ext-link xlink:href="10.1007/s11557-018-1377-6" ext-link-type="doi" xlink:type="simple">https://doi.org/10.1007/s11557-018-1377-6</ext-link></mixed-citation></ref></ref-list></tp:taxon-treatment>
